# Supplementary material for: Construction of Genetic Linkage Maps From a Hybrid Family of Large Yellow Croaker (Larimichthys crocea)
Source: Front Genet. 2022 Jan 3;12:792666. doi: 10.3389/fgene.2021.792666 (PMC8762270; doi:10.3389/fgene.2021.792666)
Supplement: Supplementary file 1 [file DataSheet1.xlsx]

## Sheet: Table S1 Published linkage maps
Table S1. Summary of published linkage maps for large yellow croaker
Author & Year	Type	Total length (cM)	Marker number and type	Average marker interval (cM)
Ning et al.,2007	female	2959.1	181 AFLP+7 SSR	15.7
	male	2205.7	153 AFLP+8 SSR	13.7
Ye et al., 2014	consensus	1430.8	289 SSR	5.4
Ao et al., 2015	consensus	5451.3	10,150 SNP	0.54
Xiao et al., 2015	consensus	2632	3448 SNP	0.76
Kong et al., 2019	consensus	1885.6	5261 SNP	0.36

## Sheet: Table S2 Correlation
Table S2. Correlation between consensus linkage map and the physical map
LG	Chr	Correlation coefcient
1	V	0.87
2	XII	-0.86
3	VI	-0.91
4	XVII	0.88
5	III	-0.95
6	XI	0.94
7	IX	-0.92
8	X	-0.9
9	IV	-0.59
10	VII	0.93
11	XIV	-0.83
12	VIII	-0.58
13	XXIII	-0.86
14	XIII	0.87
15	II	0.52
16	XXIV	0.59
17	I	0.83
18	XIX	-0.7
19	XX	-0.91
20	XV	0.89
21	XXI	-0.79
22	XVI	0.62
23	XXII	0.3
24	XVIII	0.76
mean		0.78
sd		0.16
Note: Absolute values were used for negtive correlation.

## Sheet: Table S3 Integrated maps 
LG	Chr	Total SNP hits	SNP matched with chr	SNP matched percentage (%)	SNP start position (bp)	SNP end position (bp)	Physical distance(Mb)	Integrated consensus map		Integrated female map		Integrated male map
								Genetic distance(cM)	Recombination rates (cM/Mb)	Genetic distance(cM)	Recombination rates (cM/Mb)	Genetic distance(cM)	Recombination rates (cM/Mb)
LG1	V	677	670	98.966	790051	35075082	34.285	59.71	2.04	68.232	2.48	98.38	1.92
LG2	XII	547	545	99.6344	536428	29798595	29.2622	48.09	1.77	51.78	2.09	44.352	1.44
LG3	VI	497	493	99.1952	183434	35252368	35.0689	56.82	1.86	61.667	2.53	55.953	1.21
LG4	XVII	396	394	99.4949	221146	27304718	27.0836	54.51	2.04	54.635	2.24	52.074	1.65
LG5	III	492	491	99.7967	1639733	35445501	33.8058	198.83	9.94	111.464	5.25	93.119	3.17
LG6	XI	488	487	99.7951	637845	28966320	28.3285	44.35	1.55	51.842	2.22	36.091	0.89
LG7	IX	545	545	100	49502	31152096	31.1026	54.09	2.16	57.5	2.39	50.22	1.9
LG8	X	478	476	99.5816	852271	33797727	32.9455	116.192	3.11	69.847	3.23	146.063	2.61
LG9	IV	458	458	100	59053	35532202	35.4731	59.67	1.87	56.897	1.76	56.969	1.76
LG10	VII	411	411	100	32313	28746944	28.7146	69.11	2.68	71.884	3.34	65.74	2.04
LG11	XIV	422	415	98.3412	164533	28778072	28.6135	54.87	1.81	74.298	3.12	51.333	1.84
LG12	VIII	424	412	97.1698	436384	27644036	27.2077	61.5	2.1	55.875	2.42	111.334	3.07
LG13	XXIII	365	362	99.1781	257552	25290342	25.0328	53.68	2.2	54.674	2.68	52.843	1.75
LG14	XIII	428	412	96.2617	32003	27814593	27.7826	53.43	2.71	59.998	2.85	48.884	2.1
LG15	II	396	377	95.202	1699370	24443906	22.7445	78.5	2.71	59.731	2.92	98.417	2.31
LG16	XXIV	403	382	94.7891	2019031	24563372	22.5443	230.3	9.89	192.979	8.14	219.746	8.15
LG17	I	424	424	100	224528	26925705	26.7012	56.58	2.17	63.559	3.01	46.48	1.31
LG18	XIX	329	329	100	79091	24944016	24.8649	115.57	3.6	105.963	3.57	99.235	2.76
LG19	XX	364	363	99.7253	662464	24298389	23.6359	70.98	3.48	74.127	4.31	55.767	2
LG20	XV	385	385	100	392262	27988795	27.5965	47.27	1.89	48.967	1.98	45.179	1.78
LG21	XXI	309	304	98.3819	49882	21256743	21.2069	48.95	11.76	114.948	6.33	48.276	10.8
LG22	XVI	325	322	99.0769	66061	27793344	27.7273	45.75	1.87	33.869	1.84	57.55	1.91
LG23	XXII	206	205	99.5146	11278	15243008	15.2317	116.91	2.96	195.399	12.46	217.751	11.9
LG24	XVIII	116	116	100	90671	23495392	23.4047	47.27	2.5	47.531	2.06	47.342	2.84
Total		9885	9778					1842.93		1837.67		1899.1
Mean				98.921				76.7888	3.36125	76.5694	3.55083	79.1291	3.04625
SD				1.4971				46.8935	2.77767	40.3719	2.37309	49.6893	2.84506

## Sheet: Table S4 Gaps
Table S4 Max gaps of each LG in the integrated linkage maps
LG	Max physical gap in each LG (Mb)	Max genetic gap in each LG(cM)
		consensus	female	male
LG1	1.9	3.67	11.66	54.93
LG2	0.5	1.81	3.3	3.33
LG3	0.82	2.78	3.34	9.04
LG4	0.8	3.5	6.62	36.36
LG5	1.21	78.74	54.93	54.93
LG6	1.01	4.49	4.17	9.28
LG7	0.83	3.1	7.75	4.14
LG8	1.16	32.28	10.2	54.93
LG9	0.71	2.72	4.25	12.77
LG10	1.64	11.86	9.6	14.44
LG11	0.68	6.34	9.21	8.92
LG12	0.91	4.17	4.35	54.93
LG13	0.59	3.3	5.15	7.48
LG14	1.7	2.23	4.55	9.98
LG15	1.65	30.52	14.34	54.93
LG16	0.57	65.08	54.93	54.93
LG17	1.4	6.51	8.43	8..3
LG18	0.69	65.7	54.93	50.89
LG19	0.84	11.17	17.89	10.38
LG20	0.77	3.16	2.67	6.51
LG21	0.61	8.59	50.37	10.17
LG22	1.37	4.05	3.66	8.58
LG23	1.18	92.67	54.93	54.93
LG24	2.12	4.94	22.81	9.22
Average	1.07	18.89	17.67	24.83
sd	0.45	26.87	19.25	21.67
